# Supplementary material for: Primary Metabolites in Three Ocimum Species: Compositional Diversity, Network Pharmacology, and Integrin-Targeted Therapeutic Implications
Source: Life (Basel). 2026 Feb 4;16(2):273. doi: 10.3390/life16020273 (PMC12942066; doi:10.3390/life16020273)
Supplement: Supplementary file 1 [file life-16-00273-s001.zip › Supplementary File S1 Table S1.xlsx]

## Sheet: Sheet1
Supplementary File S1: Table S1. Parameters for the identification of primary metabolites in three Ocimum species using UHPLC-ESI-QTRAP-MS/MS.
Index	Metabolites	Class	Formula	Precursor ion (m/z)	Product ion (m/z)	Molecular weight (Da)	Ionization model	Level
Zbqp002511	N-Methylisoleucine	Amino acids and derivatives	C7H15NO2	146.12	55.05	145.1103	[M+H]+	3
Zbqp000676	3-(triazan-2-yl)propyl L-prolinate	Amino acids and derivatives	C8H18N4O2	203.15	116.07	202.143	[M+H]+	3
Lcsp001749	Gly-Glu-Leu	Amino acids and derivatives	C13H23N3O6	318.17	159.08	317.1587	[M+H]+	3
ZbWp002423	N-methylphenylalanine	Amino acids and derivatives	C10H13NO2	180.1	120.08	179.0946	[M+H]+	3
mws5041	L-Glycyl-L-isoleucine	Amino acids and derivatives	C8H16N2O3	189.123	86.0964	188.1161	[M+H]+	3
MW0108149	Met-Cys-Lys	Amino acids and derivatives	C14H28N4O4S2	381.16	174.12	380.15519689999996	[M+H]+	3
Zbqp002313	4-amino-5-(butylamino)-5-oxopentanoic acid	Amino acids and derivatives	C9H18N2O3	203.14	84.04	202.1317	[M+H]+	3
Lmbp000123	L-Homomethionine	Amino acids and derivatives	C6H13NO2S	164.07	56.05	163.0667	[M+H]+	3
mws1051	S-Adenosylmethionine	Amino acids and derivatives	C15H23N6O5S+	399.14	250.09	399.1445	[M]+	3
Lmrj001698	L-Seryl-L-Isoleucine	Amino acids and derivatives	C9H18N2O4	219.13	60.04	218.1267	[M+H]+	3
MW0151092	His-Thr-Gln	Amino acids and derivatives	C15H24N6O6	385.18	223.13	384.17573260000006	[M+H]+	3
pme0193	L-Glutamine	Amino acids and derivatives	C5H10N2O3	147.08	84.04	146.0691	[M+H]+	3
pme0026	L-Lysine	Amino acids and derivatives	C6H14N2O2	147.11	84.08	146.1055	[M+H]+	3
Zmmp003443	γ-Glu-Trp	Amino acids and derivatives	C16H19N3O5	334.14	188.07	333.1325	[M+H]+	3
MWS4309	Glycyl-tryptophan	Amino acids and derivatives	C13H15N3O3	262.12	188.07	261.1113	[M+H]+	3
MWSprf117	5-Hydroxy-DL-tryptophan(5-HTP)	Amino acids and derivatives	C11H12N2O3	221.09	130.06	220.0848	[M+H]+	3
MW0156877	Ser-Phe-Met	Amino acids and derivatives	C17H25N3O5S1	384.17	205.09	383.1514917	[M+H]+	3
pme1313	N'-Formylkynurenine	Amino acids and derivatives	C11H12N2O4	237.09	192.07	236.0797	[M+H]+	3
mws0124	N-(3-Indolylacetyl)-L-alanine	Amino acids and derivatives	C13H14N2O3	247.11	130.06	246.1004	[M+H]+	2
Zbqp003444	4-amino-5-oxo-5-(pentylamino)pentanoic acid	Amino acids and derivatives	C10H20N2O3	217.16	84.04	216.1474	[M+H]+	2
MW0151019	His-Lys-Ser	Amino acids and derivatives	C15H26N6O5	371.21	133.1	370.19646810000006	[M+H]+	3
MW0150158	Glu-Thr-Cys	Amino acids and derivatives	C12H21N3O7S1	352.12	127.04	351.1100209	[M+H]+	3
MW0145768	Asn-His-Gly	Amino acids and derivatives	C12H18N6O5	327.14	165.09	326.1338678	[M+H]+	3
MW0150851	His-Asn-Gly	Amino acids and derivatives	C12H18N6O5	327.14	165.09	326.1338678	[M+H]+	3
MW0148038	Cys-Lys-Met	Amino acids and derivatives	C14H28N4O4S2	381.16	173.12	380.15519689999996	[M+H]+	3
MW0156949	Ser-Tyr-Asp	Amino acids and derivatives	C16H21N3O8	384.15	222.13	383.1328648	[M+H]+	3
Zbqp000947	Lys-Pro-Ile	Amino acids and derivatives	C17H32N4O4	357.25	132.11	356.2424	[M+H]+	2
Zbqp001937	2,6-diamino-7-methyl-5-oxooctanoic acid	Amino acids and derivatives	C9H18N2O3	203.14	130.05	202.1317	[M+H]+	3
Lmhp002031	L-Leucyl-L-Leucine	Amino acids and derivatives	C12H24N2O3	245.19	86.1	244.1787	[M+H]+	3
mws0224	DL-Methionine	Amino acids and derivatives	C5H11NO2S	150.06	61.01	149.05100000000002	[M+H]+	3
MW0148062	Cys-Pro-His	Amino acids and derivatives	C14H21N5O4S1	356.13	121.07	355.131425	[M+H]+	3
MW0147995	Cys-Gln-Ala	Amino acids and derivatives	C11H20N4O5S1	343.1	181.05	320.11544060000006	[M+Na]+	3
MW0155143	Phe-Cys-Gln	Amino acids and derivatives	C17H24N4O5S1	397.15	293.14	396.14674069999995	[M+H]+	3
pme2617	L-Methionine Sulfoxide	Amino acids and derivatives	C5H11NO3S	166.05	102.06	165.046	[M+H]+	3
MW0151462	Ile-His-Val	Amino acids and derivatives	C17H29N5O4	368.23	153.13	367.2219545	[M+H]+	3
MW0149676	Gln-Glu-Asp	Amino acids and derivatives	C14H22N4O9	391.15	313.12	390.1386784	[M+H]+	3
MW0148070	Cys-Thr-Met	Amino acids and derivatives	C12H23N3O5S2	354.12	174.05	353.1079124	[M+H]+	3
Wagp002398	Tryptophan N-Rutinoside	Amino acids and derivatives	C23H32N2O11	513.21	205.1	512.2006	[M+H]+	3
MW0155799	Pro-Asn-Met	Amino acids and derivatives	C14H24N4O5S1	361.15	167.07	360.14674069999995	[M+H]+	3
Zazp002547	cyclo-(Gly-Phe)	Amino acids and derivatives	C11H12N2O2	205.1	146.06	204.0899	[M+H]+	1
Zmdp000292	Arginine methyl ester	Amino acids and derivatives	C7H16N4O2	189.14	70.07	188.1273	[M+H]+	3
MW0150850	His-Asn-Glu	Amino acids and derivatives	C15H22N6O7	399.16	131.05	398.1549972	[M+H]+	3
mws0250	L-Tyrosine	Amino acids and derivatives	C9H11NO3	182.08	136.08	181.0739	[M+H]+	1
MWSmce585	Methyl 3-aminopropanoate	Amino acids and derivatives	C4H9NO2	104.07	59.01	103.0633	[M+H]+	3
MW0149657	Gln-Cys-His	Amino acids and derivatives	C14H22N6O5S1	387.14	207.14	386.13723860000005	[M+H]+	3
pme0122	N6-Acetyl-L-lysine	Amino acids and derivatives	C8H16N2O3	189.12	126.09	188.1161	[M+H]+	3
mws0260	L-Arginine	Amino acids and derivatives	C6H14N4O2	175.12	116.07	174.1117	[M+H]+	1
MWS201414	Pro-Asn	Amino acids and derivatives	C9H15N3O4	230.11	70.07	229.1063	[M+H]+	3
MWS201415	Pro-Asp	Amino acids and derivatives	C9H14N2O5	231.1	70.07	230.0903	[M+H]+	3
Hmsp000364	L-Cyclopentylglycine	Amino acids and derivatives	C7H13NO2	144.1	98.09	143.0946	[M+H]+	3
MW0149962	Glu-Cys-His	Amino acids and derivatives	C14H21N5O6S	388.12	182.08	387.1212542	[M+H]+	3
MWS201437	Leu-Asp	Amino acids and derivatives	C10H18N2O5	247.13	86.1	246.1216	[M+H]+	3
MW0149797	Gln-Ser-Ala	Amino acids and derivatives	C11H20N4O6	305.15	164.07	304.1382845	[M+H]+	3
Wasyqp1413	Imino-Tryptophan	Amino acids and derivatives	C11H10N2O2	203.08	157.08	202.0742	[M+H]+	1
Zmdp000441	3-(Allylsulphinyl)-L-alanine; Alliin	Amino acids and derivatives	C6H11NO3S	178.05	88.04	177.046	[M+H]+	3
Zmmp001941	Hydroxythreonine xyloside	Amino acids and derivatives	C9H17NO8	268.104	136.062	267.0954	[M+H]+	3
mws0629	L-Aspartyl-L-Phenylalanine	Amino acids and derivatives	C13H16N2O5	281.11	166.09	280.1059	[M+H]+	3
MW0156676	Ser-Asp-Asn	Amino acids and derivatives	C11H18N4O8	335.12	150.05	334.11246370000003	[M+H]+	3
Zkep1310	4-Hydroxy-l-tryptophan	Amino acids and derivatives	C11H12N2O3	221.09	130.06	220.0848	[M+H]+	1
MWS00204g	N-Ethylglycine	Amino acids and derivatives	C4H9NO2	104.07	58.07	103.0633	[M+H]+	3
pme3033	N,N-Dimethylglycine	Amino acids and derivatives	C4H9NO2	104.071	58.0651	103.0633	[M+H]+	3
MW0155776	Pro-Arg-Asp	Amino acids and derivatives	C15H26N6O6	387.2	207.14	386.1913827	[M+H]+	3
MWSmce056	DL-Tryptophan	Amino acids and derivatives	C11H12N2O2	205.09	146.06	204.0899	[M+H]+	1
MW0155854	Pro-Glu-His	Amino acids and derivatives	C16H23N5O6	382.17	220.12	381.1648336	[M+H]+	3
MWS201388	Asn-Hyp	Amino acids and derivatives	C9H15N3O5	246.11	141.07	245.1012	[M+H]+	3
MW0153668	Met-Ser-Tyr	Amino acids and derivatives	C17H25N3O6S1	400.16	127.04	399.1464064	[M+H]+	3
pme0021	L-Phenylalanine	Amino acids and derivatives	C9H11NO2	166.09	120.08	165.079	[M+H]+	1
MW0150380	Gly-His-Val	Amino acids and derivatives	C13H21N5O4	312.16	115.08	311.1593543	[M+H]+	3
MWS201444	Gln-Gly	Amino acids and derivatives	C7H13N3O4	204.1	84.04	203.0906	[M+H]+	3
MWS201419	Lys-Gly	Amino acids and derivatives	C8H17N3O3	204.13	84.08	203.127	[M+H]+	3
MWS201455	Asp-Lys	Amino acids and derivatives	C10H19N3O5	262.14	84.08	261.1325	[M+H]+	3
MWS201412	Lys-Asp	Amino acids and derivatives	C10H19N3O5	262.138	84.0816	261.1325	[M+H]+	3
Sasp001236	7-Hydroxy-tryptophan	Amino acids and derivatives	C11H12N2O3	221.09	130.06	220.0848	[M+H]+	1
MW0150949	His-Gly-Val	Amino acids and derivatives	C13H21N5O4	312.16	132.04	311.1593543	[M+H]+	3
MWS04455	Cis-L-3-hydroxyproline	Amino acids and derivatives	C5H9NO3	132.07	86.06	131.0582	[M+H]+	3
pmf0470	cis-4-Hydroxy-D-proline	Amino acids and derivatives	C5H9NO3	132.065	86.0601	131.0582	[M+H]+	3
MWS201436	Lys-Thr	Amino acids and derivatives	C10H21N3O4	248.16	84.08	247.1532	[M+H]+	3
Lcsp001861	Leu-Pro	Amino acids and derivatives	C11H20N2O3	229.15	116.07	228.1474	[M+H]+	1
mws0216	Trans-4-Hydroxy-L-proline	Amino acids and derivatives	C5H9NO3	132.065	86.0601	131.0582	[M+H]+	3
MWS04559g	3-Hydroxy-L-phenylalanine	Amino acids and derivatives	C9H11NO3	182.08	136.08	181.0739	[M+H]+	1
MWS201443	Ser-Lys	Amino acids and derivatives	C9H19N3O4	234.15	84.08	233.1376	[M+H]+	3
Wacyp01167	(6-amino-3-oxohexan-2-yl)proline	Amino acids and derivatives	C11H20N2O3	229.15	142.09	228.1474	[M+H]+	1
mws0258	L-Isoleucine	Amino acids and derivatives	C6H13NO2	132.1	86.1	131.0946	[M+H]+	1
MWS04555g	D-Allo-Isoleucine	Amino acids and derivatives	C6H13NO2	132.102	86.0975	131.0946	[M+H]+	1
mws0227	L-Leucine	Amino acids and derivatives	C6H13NO2	132.102	86.0964	131.0946	[M+H]+	1
MW0153484	Met-Ala-Glu	Amino acids and derivatives	C13H23N3O6S1	350.14	171.06	349.13075630000003	[M+H]+	3
MW0148013	Cys-His-Ala	Amino acids and derivatives	C12H19N5O4S1	330.12	163.04	329.11577489999996	[M+H]+	3
MWS1926	DL-Leucine	Amino acids and derivatives	C6H13NO2	132.1	86.1	131.0946	[M+H]+	1
Zmjp000182	N-Monomethyl-L-arginine	Amino acids and derivatives	C7H16N4O2	189.13	70.07	188.1273	[M+H]+	3
ZbWp000749	ethyl-L-arginine	Amino acids and derivatives	C8H18N4O2	203.15	70.07	202.143	[M+H]+	3
pme0014	L-Glutamic acid	Amino acids and derivatives	C5H9NO4	148.06	84.04	147.0532	[M+H]+	3
Yalp001956	Hemileptaglin	Amino acids and derivatives	C8H16N2OS	189.1	118.06	188.0983	[M+H]+	3
MW0106922	Glu-Pro-Lys	Amino acids and derivatives	C16H28N4O6	395.19	111.12	372.20088480000004	[M+Na]+	3
MW0153677	Met-Thr-His	Amino acids and derivatives	C15H25N5O5S1	388.16	127.04	387.1576397	[M+H]+	3
MW0153660	Met-Ser-His	Amino acids and derivatives	C14H23N5O5S1	374.14	91.05	373.1419897	[M+H]+	3
MW0151366	Ile-Asp-His	Amino acids and derivatives	C16H25N5O6	406.16	175.15	383.18048369999997	[M+Na]+	3
MW0155160	Phe-Gln-Gly	Amino acids and derivatives	C16H22N4O5	351.16	288.11	350.1590199	[M+H]+	3
MW0145846	Asn-Met-Ser	Amino acids and derivatives	C12H22N4O6S1	351.14	288.11	350.12600530000003	[M+H]+	3
pme0006	L-Proline	Amino acids and derivatives	C5H9NO2	116.071	70.0651	115.0633	[M+H]+	3
MWS00330g	1-Amino-1-cyclobutane-carboxylic-acid	Amino acids and derivatives	C5H9NO2	116.07	70.07	115.0633	[M+H]+	3
Zmdp000972	S-Methyl-L-cysteine	Amino acids and derivatives	C4H9NO2S	136.04	91.05	135.0354	[M+H]+	3
ML10181668	Cycloleucine	Amino acids and derivatives	C6H11NO2	130.09	84.08	129.079	[M+H]+	3
MW0149881	Gln-Tyr	Amino acids and derivatives	C14H19N3O5	310.15	113.06	309.1324708	[M+H]+	3
pme0008	L-Citrulline	Amino acids and derivatives	C6H13N3O3	176.1	113.07	175.0957	[M+H]+	3
mws0671	L-Homoserine	Amino acids and derivatives	C4H9NO3	120.066	74.0601	119.0582	[M+H]+	3
mws0230	L-Threonine	Amino acids and derivatives	C4H9NO3	120.07	74.06	119.0582	[M+H]+	3
MW0155976	Pro-Pro-Gly	Amino acids and derivatives	C12H19N3O4	270.15	85.03	269.1375562	[M+H]+	3
MW0145611	Arg-Tyr	Amino acids and derivatives	C15H23N5O4	338.19	176.14	337.1750043	[M+H]+	3
mws1587	L-Norleucine	Amino acids and derivatives	C6H13NO2	132.1	86.1	131.0946	[M+H]+	1
pme0170	N-Acetyl-L-Arginine	Amino acids and derivatives	C8H16N4O3	217.13	158.08	216.1222	[M+H]+	3
mws5042	L-Glycyl-L-phenylalanine	Amino acids and derivatives	C11H14N2O3	223.11	120.09	222.1004	[M+H]+	3
MWS4296	Gly-Phe*	Amino acids and derivatives	C11H14N2O3	223.11	120.08	222.1004	[M+H]+	3
MWS201403	Lys-Ala	Amino acids and derivatives	C9H19N3O3	218.15	84.08	217.1426	[M+H]+	3
MWS5164	N,N'-Dimethylarginine;SDMA	Amino acids and derivatives	C8H18N4O2	203.15	70.07	202.143	[M+H]+	3
NK10251888	NG,NG-Dimethyl-L-arginine	Amino acids and derivatives	C8H18N4O2	203.15	70.07	202.143	[M+H]+	3
Zbqp002380	Tyr-Leu	Amino acids and derivatives	C15H22N2O4	295.16	136.08	294.158	[M+H]+	3
MW0150871	His-Asp-Glu	Amino acids and derivatives	C15H21N5O8	400.14	268.1	399.1390128	[M+H]+	3
MWS20987	N5-(1-Iminoethyl)-L-ornithine	Amino acids and derivatives	C7H15N3O2	174.12	70.07	173.1164	[M+H]+	2
MWS201384	Arg-Gly	Amino acids and derivatives	C8H17N5O3	232.14	70.07	231.1331	[M+H]+	3
Zmzp000145	Trimethyllysine	Amino acids and derivatives	C9H20N2O2	189.16	84.08	188.1525	[M+H]+	3
Zmmp000635	4,5-Dehydro-L-leucine	Amino acids and derivatives	C6H11NO2	130.09	84.08	129.079	[M+H]+	3
Yalp000545	N-Methyl-L-proline	Amino acids and derivatives	C6H11NO2	130.086	84.0812	129.079	[M+H]+	3
Lmhp001670	L-Valyl-L-Leucine	Amino acids and derivatives	C11H22N2O3	231.17	72.08	230.16299999999998	[M+H]+	3
Zbqp003309	Asp-Ile-Leu	Amino acids and derivatives	C16H29N3O6	360.21	201.12	359.2056	[M+H]+	3
MWS201424	Ile-Asn	Amino acids and derivatives	C10H19N3O4	246.15	86.1	245.1376	[M+H]+	3
MW0150473	Gly-Pro-Trp	Amino acids and derivatives	C18H22N4O4	359.17	197.12	358.1641053	[M+H]+	3
Wayp001104	N-(1-Deoxy-1-fructosyl)Tyrosine	Amino acids and derivatives	C15H21NO8	344.13	182.08	343.1262	[M+H]+	3
Lmhp001461	L-Prolyl-L-Leucine	Amino acids and derivatives	C11H20N2O3	229.15	70.07	228.1474	[M+H]+	1
MWSmce190	4-Hydroxy-L-Isoleucine	Amino acids and derivatives	C6H13NO3	148.09	74.02	147.0895	[M+H]+	3
MWS00388	2-Methylbutyrylglycine	Amino acids and derivatives	C7H13NO3	160.1	57.07	159.0895	[M+H]+	3
MWSmce607	DL-Threonine	Amino acids and derivatives	C4H9NO3	120.07	56.05	119.0582	[M+H]+	3
mws3133	N-Acetyl-L-hydroxyproline	Amino acids and derivatives	C7H11NO4	174.08	86.06	173.0688	[M+H]+	3
pme1286	S-(5'-Adenosy)-L-homocysteine	Amino acids and derivatives	C14H20N6O5S	385.13	250	384.1216	[M+H]+	1
MWS04412	N(6),N(6)-Dimethyl-L-lysine	Amino acids and derivatives	C8H18N2O2	175.12	70.07	174.1368	[M+H]+	3
Lmhp001430	Cyclo(Pro-Glu)	Amino acids and derivatives	C10H14N2O4	227.1	116.07	226.0954	[M+H]+	3
pme1228	5-Hydroxy-L-tryptophan	Amino acids and derivatives	C11H12N2O3	221.09	204.07	220.0848	[M+H]+	3
MW0107456	Ile-Phe-Ile	Amino acids and derivatives	C21H33N3O4	392.25	235.13	391.24710669999996	[M+H]+	3
Lmrj002087	L-Isoleucyl-L-Aspartate	Amino acids and derivatives	C10H18N2O5	247.13	86.09	246.1216	[M+H]+	3
MWSslk120	N-Acetyl-DL-phenylalanine	Amino acids and derivatives	C11H13NO3	208.1	120.08	207.0895	[M+H]+	3
Zbqp003540	L-isoleucyl-L-aspartyl-L-isoleucine	Amino acids and derivatives	C16H29N3O6	360.21	198.11	359.2056	[M+H]+	3
MW0147998	Cys-Gln-Gln	Amino acids and derivatives	C13H23N5O6S1	378.14	199.06	377.1369043	[M+H]+	3
mws1346	L-Homoglutamic acid	Amino acids and derivatives	C6H11NO4	162.08	98.06	161.0688	[M+H]+	3
mws4516	Pyroglutamic acid	Amino acids and derivatives	C5H7NO3	130.05	84.05	129.0426	[M+H]+	3
MWS201054	O-Acetyl-L-homoserine	Amino acids and derivatives	C6H11NO4	162.08	56.05	161.0688	[M+H]+	3
pme0057	L-Homocysteine	Amino acids and derivatives	C4H9NO2S	136.04	118.03	135.0354	[M+H]+	3
MW0155789	Pro-Asn-Ala	Amino acids and derivatives	C12H20N4O5	301.15	255.15	300.1433699	[M+H]+	3
MWS201465	Glu-Phe	Amino acids and derivatives	C14H18N2O5	295.13	120.08	294.1216	[M+H]+	3
Zbfp001070	N-(1-Deoxy-1-fructosyl)phenylalanine	Amino acids and derivatives	C18H17NO5	328.12	166.07	327.1107	[M+H]+	3
MW0144717	Ala-Pro-Met	Amino acids and derivatives	C13H23N3O4S1	318.15	139.04	317.140927	[M+H]+	3
Zmdp002216	γ-Glu-Leu	Amino acids and derivatives	C11H20N2O5	261.14	86.1	260.1372	[M+H]+	3
MW0150875	His-Asp-Leu	Amino acids and derivatives	C16H25N5O6	384.19	127.04	383.18048369999997	[M+H]+	3
Wccp002870	γ-Glu-Phe	Amino acids and derivatives	C14H18N2O5	295.13	120.08	294.1216	[M+H]+	3
Zmmp002946	(3-(carboxyamino)-2-methylpropanoyl)phenylalanine	Amino acids and derivatives	C14H18N2O5	295.129	120.081	294.1216	[M+H]+	3
pme2890	L-Homocystine	Amino acids and derivatives	C8H16N2O4S2	269.06	136.04	268.0551	[M+H]+	3
Wcfp004977	Malonyltryptophan	Amino acids and derivatives	C14H14N2O5	291.1	245.09	290.0903	[M+H]+	3
Zbqp003125	Ile-Phe	Amino acids and derivatives	C15H22N2O3	279.17	86.1	278.163	[M+H]+	3
Lcsp002417	Ser-Val-Leu	Amino acids and derivatives	C14H27N3O5	318.2	159.11	317.1951	[M+H]+	3
pme0010	L-Serine	Amino acids and derivatives	C3H7NO3	106.05	70.03	105.0426	[M+H]+	3
Lmhp001732	L-Prolyl-L-Phenylalanine	Amino acids and derivatives	C14H18N2O3	263.14	70.06	262.1317	[M+H]+	3
pme0109	Methyldopa	Amino acids and derivatives	C10H13NO4	212.09	166.09	211.0845	[M+H]+	3
mws0001	L-Asparagine	Amino acids and derivatives	C4H8N2O3	133.06	74.02	132.0535	[M+H]+	3
mws0254	L-Histidine	Amino acids and derivatives	C6H9N3O2	156.08	110.07	155.0695	[M+H]+	3
mws0520	N-Acetyl-L-tyrosine	Amino acids and derivatives	C11H13NO4	224.09	136.08	223.0845	[M+H]+	3
Safp001959	γ-Glutamyltyramine	Amino acids and derivatives	C13H18N2O4	267.13	121.06	266.1267	[M+H]+	1
MW0155988	Pro-Ser-Asp	Amino acids and derivatives	C12H19N3O7	318.12	139.04	317.1223001	[M+H]+	3
MW0106256	Cys-Gly-Lys	Amino acids and derivatives	C11H22N4O4S1	307.13	127.08	306.136176	[M+H]+	3
mws0256	L-Valine	Amino acids and derivatives	C5H11NO2	118.09	72.08	117.079	[M+H]+	3
mws0282	L-Tryptophan	Amino acids and derivatives	C11H12N2O2	203.08	116.05	204.0899	[M-H]-	1
pme2074	Jasmonoyl-L-Isoleucine	Amino acids and derivatives	C18H29NO4	322.2	130.05	323.2097	[M-H]-	3
MWS1882	N-(Carboxymethyl)glycine	Amino acids and derivatives	C4H7NO4	132.03	88.04	133.0375	[M-H]-	3
mws0219	L-Aspartic Acid*	Amino acids and derivatives	C4H7NO4	132.03	88.0404	133.0375	[M-H]-	3
pme3096	Aminomalonic acid	Amino acids and derivatives	C3H5NO4	118.01	74.02	119.0219	[M-H]-	3
Zmzn000113	L-threo-3-Methylaspartate	Amino acids and derivatives	C5H9NO4	146.05	102.06	147.0532	[M-H]-	1
pme0075	N-Acetyl-L-glutamic acid	Amino acids and derivatives	C7H11NO5	188.06	128.04	189.0637	[M-H]-	2
Zmgn002106	N-Acetyl-L-phenylalanine	Amino acids and derivatives	C11H13NO3	206.08	58.03	207.0895	[M-H]-	2
Zbqn004590	N-(acetyl)phenylalanine	Amino acids and derivatives	C11H13NO3	206.08	164.07	207.0895	[M-H]-	3
Zbqn004234	N-(malonyl)phenylalanine	Amino acids and derivatives	C12H13NO5	250.07	164.07	251.0794	[M-H]-	2
MWS4471	N-Alpha-Acetyl-L-Asparagine	Amino acids and derivatives	C6H10N2O4	173.06	58.03	174.0641	[M-H]-	3
pme3382	N-Acetyl-L-threonine	Amino acids and derivatives	C6H11NO4	160.06	98.02	161.0688	[M-H]-	3
pme0137	N-Acetyl-L-Glutamine	Amino acids and derivatives	C7H12N2O4	187.07	125.07	188.0797	[M-H]-	3
pmb2591	N-Acetyl-L-Tryptophan	Amino acids and derivatives	C13H14N2O3	245.09	203.08	246.1004	[M-H]-	3
Zmyn000155	N-α-Acetyl-L-ornithine	Amino acids and derivatives	C7H14N2O3	173.11	131.08	174.1004	[M-H]-	1
pme2566	5-L-Glutamyl-L-Alanine	Amino acids and derivatives	C8H14N2O5	217.08	199.07	218.0903	[M-H]-	3
Zbqn004681	N-acetyl-tryptophan	Amino acids and derivatives	C13H14N2O3	245.09	203.08	246.1004	[M-H]-	3
Zbqn004177	N-(sulfonyl)phenylalanine	Amino acids and derivatives	C9H11NO5S	244.03	164.07	245.0358	[M-H]-	3
pmn001681	1-(4-Methoxyphenyl)-1-propanol	Carbohydrates	C10H14O2	165.09	149.06	166.0994	[M-H]-	1
mws0011	Syringin	Carbohydrates	C17H24O9	371.13	209.08	372.142	[M-H]-	3
Hmgn001278	Verbasoside	Carbohydrates	C20H30O12	461.17	315.1	462.1737	[M-H]-	3
Wafn004433	1-Hexanol arabinosylglucoside	Carbohydrates	C17H32O10	455.21	263.15	396.1995	[M+CH3COOH-H]-	3
Zbln001290	β-Hydroxy-(3,4-dihydroxyphenylethanolyl)-glucoside	Carbohydrates	C14H20O9	331.1	151.04	332.111	[M-H]-	2
Lmdp003146	Rhododendrol	Carbohydrates	C10H14O2	167.11	93.07	166.0994	[M+H]+	3
Lcfp092575	4-(2,3,6-Trimethylphenyl)butan-2-ol	Carbohydrates	C13H20O	193.16	133.1	192.1514	[M+H]+	1
Sakn002857	3,4-Dihydroxyphenethyl alcohol-8-O-[β-D-apinosyl(1→3)]-β-D-glucoside	Carbohydrates	C19H28O12	447.15	315.11	448.1581	[M-H]-	3
Labn003679	(E)-caffeyl alcohol 4-O-β-D-glucopyranoside	Carbohydrates	C15H20O8	327.11	147.05	328.1158	[M-H]-	3
Lhhp005648	3,4-Methylenedioxy cinnamyl alcohol*	Carbohydrates	C10H10O3	179.07	91.05	178.063	[M+H]+	1
mws0093	Coniferyl alcohol	Carbohydrates	C10H12O3	179.07	146.04	180.0786	[M-H]-	3
Hmsn002272	Demethyl coniferin	Carbohydrates	C15H20O8	327.11	165.05	328.1158	[M-H]-	2
HJAP051	3-(3,4,5-Trimethoxyphenyl)propan-1-ol	Carbohydrates	C12H18O4	227.13	181.09	226.1205	[M+H]+	3
Wasdp08141	6-phenyl-hexan-2-ol	Carbohydrates	C12H18O	179.14	95.08	178.1358	[M+H]+	1
Walbp07454	3-Hydrocinnamyl-6-CinnamylGlucose	Carbohydrates	C24H30O6	415.21	119.09	414.2042	[M+H]+	1
Wagp001892	(2S,4R)-4-(Beta-D-Glucopyranosyloxy)-2-Pentanol	Carbohydrates	C11H22O7	267.14	69.07	266.1366	[M+H]+	3
WaTKp01218	2-(2-Ethynyl-2,4-cyclopentadien-1-ylidene)ethenol	Carbohydrates	C9H6O	131.05	103.05	130.0419	[M+H]+	1
pmf0174	1-Decanol	Carbohydrates	C10H22O	157.16	157.16	158.1671	[M-H]-	3
mws2368	Tyrosol	Carbohydrates	C8H10O2	137.06	119.05	138.0681	[M-H]-	3
pmf0175	2-Decanol	Carbohydrates	C10H22O	157.16	157.16	158.1671	[M-H]-	3
Wamxn05520	1-Octen-3-Yl Primeveroside	Carbohydrates	C19H34O10	481.23	289.17	422.2152	[M+CH3COO]-	3
mws0906	Coniferin	Carbohydrates	C16H22O8	341.12	179.07	342.1315	[M-H]-	2
Wamxn01040	(X)-1,2-Propanediol 1-O-B-D-Glucopyranoside	Carbohydrates	C9H18O7	297.12	59.01	238.1053	[M+CH3COO]-	1
Wacyn03531	2-[4-(3-Hydroxypropyl)-2-methoxyphenoxy]-1,3-propanediol 1-glucoside	Carbohydrates	C19H30O10	477.2	181.09	418.1839	[M+CH3COO]-	1
Wahln02444	Hydroxytyrosol Glucoside	Carbohydrates	C14H20O8	315.11	153.06	316.1158	[M-H]-	1
Jmwn004371	4-Hydroxyphenethoxy-8-O-β-D-[6-O-(4-O-β-D-glucopyranosyl)-sinapoyl]glucopyranoside	Carbohydrates	C31H40O16	667.22	505.17	668.2316	[M-H]-	3
Wasn000977	4-O-galactopyranosylxylose	Carbohydrates	C11H20O10	311.1	89.24	312.1056	[M-H]-	3
Lcfn121244	(2S)-1-O-palmitoleyl-3-O-beta-D-galactopyranosylglycerol	Carbohydrates	C25H46O9	489.31	253.22	490.3142	[M-H]-	1
Zmyn000230	2-Dehydro-3-deoxy-L-arabinonate	Carbohydrates	C5H8O5	147.03	57.03	148.0372	[M-H]-	3
Wafn005118	2-O-Acetyl-Glucopyranose 6-Decanoate	Carbohydrates	C18H32O8	375.2	161.05	376.2097	[M-H]-	2
pmf0138	D-Mannose	Carbohydrates	C6H12O6	179.06	59.01	180.0634	[M-H]-	1
mws2608	N-Acetyl-D-galactosamine	Carbohydrates	C8H15NO6	222.1	84.05	221.0899	[M+H]+	3
pmb0786	D-Glucosamine	Carbohydrates	C6H13NO5	180.09	163.06	179.0794	[M+H]+	3
pma0134	D-Threose	Carbohydrates	C4H8O4	121.05	93.06	120.0423	[M+H]+	3
Zkep00434	Turanose	Carbohydrates	C12H22O11	365.11	203.05	342.1162	[M+Na]+	1
Lmqn000432	1-(sn-Glycero-3-phospho)-1D-myo-inositol	Carbohydrates	C9H19O11P	333.06	333.06	334.0665	[M-H]-	2
MWSmce165	L-Fucitol	Carbohydrates	C6H14O5	165.08	59.02	166.0841	[M-H]-	3
mws0264	D-Trehalose	Carbohydrates	C12H22O11	341.11	119.03	342.1162	[M-H]-	1
pme0519	D-Sucrose	Carbohydrates	C12H22O11	341.11	119.03	342.1162	[M-H]-	1
Sasn000277	D-inositol-4-phosphate	Carbohydrates	C6H13O9P	259.02	78.96	260.0297	[M-H]-	1
pma6455	Ribulose-5-phosphate	Carbohydrates	C5H11O8P	229.01	96.97	230.0192	[M-H]-	3
mws1333	Melibiose	Carbohydrates	C12H22O11	341.11	113.02	342.1162	[M-H]-	1
pme0534	Gluconic acid	Carbohydrates	C6H12O7	195.05	75.01	196.0583	[M-H]-	1
mws0344	D-Xylonic acid*	Carbohydrates	C5H10O6	165.04	75.01	166.0477	[M-H]-	1
pme0516	Inositol	Carbohydrates	C6H12O6	179.06	87.01	180.0634	[M-H]-	1
Wasyqn0366	D-Arabinoic acid	Carbohydrates	C5H10O6	165.04	75.01	166.0477	[M-H]-	1
Zmzn000079	D-Erythrose-4-phosphate	Carbohydrates	C4H9O7P	199.002	78.9585	200.0086	[M-H]-	3
Zbkn000353	myo-Inositol 5-phosphate	Carbohydrates	C6H13O9P	259.02	96.97	260.0297	[M-H]-	1
mws1090	D-Glucose-1-phosphate	Carbohydrates	C6H13O9P	259.022	96.9696	260.0297	[M-H]-	1
mws0889	D-Threonic Acid	Carbohydrates	C4H8O5	135.03	75.01	136.0372	[M-H]-	3
MWS2442	D-Fructose 6-Phosphate	Carbohydrates	C6H13O9P	259.02	96.97	260.0297	[M-H]-	1
mws0866	D-Glucose 6-phosphate	Carbohydrates	C6H13O9P	259.022	96.9696	260.0297	[M-H]-	1
Lmqn000213	Stachyose	Carbohydrates	C24H42O21	665.21	341.11	666.2219	[M-H]-	2
Lmsn000381	D-Maltose	Carbohydrates	C12H22O11	341.11	89.02	342.1162	[M-H]-	1
Lmxn000398	D-Lactose	Carbohydrates	C12H22O11	341.109	89.0243	342.1162	[M-H]-	1
mws5038	Isomaltulose	Carbohydrates	C12H22O11	341.109	89.0249	342.1162	[M-H]-	1
pme2529	1,5-Anhydro-D-glucitol	Carbohydrates	C6H12O5	163.06	101.02	164.0685	[M-H]-	3
mws1164	D-Fructose	Carbohydrates	C6H12O6	179.06	59.01	180.0634	[M-H]-	1
mws4170	D-Glucose	Carbohydrates	C6H12O6	179.056	59.0139	180.0634	[M-H]-	1
Zamn00402	sorbose	Carbohydrates	C6H12O6	179.056	59.0139	180.0634	[M-H]-	1
Lmbn000198	3-Dehydro-L-Threonic Acid	Carbohydrates	C4H6O5	133.01	71.01	134.0215	[M-H]-	1
ML10171848	D-Arabinono-1,4-lactone	Carbohydrates	C5H8O5	147.03	85.0291	148.0372	[M-H]-	3
MWSmce682	DL-Xylose	Carbohydrates	C5H10O5	149.05	59.01	150.0528	[M-H]-	2
MWSmce676	D-Arabinose	Carbohydrates	C5H10O5	149.046	59.0132	150.0528	[M-H]-	2
MWSmce199	L-Xylose	Carbohydrates	C5H10O5	149.05	59.02	150.0528	[M-H]-	2
MWSmce576	L-Glucose	Carbohydrates	C6H12O6	179.056	59.0141	180.0634	[M-H]-	1
Wafn002902	Octanoyl arabinosylglucoside	Carbohydrates	C19H34O11	497.22	305.16	438.2101	[M+CH3COOH-H]-	3
mws4163	Nystose	Carbohydrates	C24H42O21	665.21	485.15	666.2219	[M-H]-	1
Wdzn000513	methyl alpha-D-fructofuranoside	Carbohydrates	C7H14O6	193.07	59.01	194.079	[M-H]-	3
mws2104	D-Pinitol	Carbohydrates	C7H14O6	193.07	59.01	194.079	[M-H]-	3
Zmyn000108	D-Saccharic acid	Carbohydrates	C6H10O8	209.03	85.03	210.0376	[M-H]-	3
pmb2653	DMelezitose O-rhamnoside	Carbohydrates	C24H42O20	649.22	145.05	650.2269	[M-H]-	3
Walbn00444	6''-Carboxyraffinose	Carbohydrates	C18H30O17	517.14	175.02	518.1483	[M-H]-	1
Zmgn000173	D-Ribose	Carbohydrates	C5H10O5	149.05	75.01	150.0528	[M-H]-	1
mws2523	Trehalose 6-phosphate	Carbohydrates	C12H23O14P	421.075	241.012	422.0825	[M-H]-	3
pmb3081	Glucaric acid-1-Phosphate	Carbohydrates	C6H11PO11	289	96.97	290.0039	[M-H]-	3
pme3163	D-Sedoheptuiose 7-phosphate	Carbohydrates	C7H15O10P	289.033	96.9696	290.0403	[M-H]-	3
Zmpn000199	D-Galactaric acid	Carbohydrates	C6H10O8	209.03	85.03	210.0376	[M-H]-	3
MWS0559	1,6-anhydro-β-D-glucose	Carbohydrates	C6H10O5	161.05	71.01	162.0528	[M-H]-	2
Safn000385	D-α-D-Hep-(1→6)-β-D-Glc	Carbohydrates	C13H24O12	371.12	191.06	372.1268	[M-H]-	1
pmf0139	D-Galactose	Carbohydrates	C6H12O6	179.06	59.01	180.0634	[M-H]-	1
Hmcn000192	Sedoheptulose	Carbohydrates	C7H14O7	209.07	59.01	210.074	[M-H]-	1
pma1751	N-(beta-D-Glucosyl)nicotinate	Vitamin	C12H15NO7	286.09	124.04	285.0849	[M+H]+	3
mws0232	Riboflavin (Vitamin B2)	Vitamin	C17H20N4O6	377.15	243.09	376.1383	[M+H]+	1
pma3101	Nicotinate D-ribonucleoside	Vitamin	C11H14NO6+	256.08	124.04	256.0816	[M]+	3
mws1337	D-Pantothenic Acid	Vitamin	C9H17NO5	220.12	90.05	219.1107	[M+H]+	1
mws0133	Nicotinamide	Vitamin	C6H6N2O	123.06	80.05	122.04799999999999	[M+H]+	2
pme2596	4-Pyridoxic acid	Vitamin	C8H9NO4	184.06	148.04	183.0532	[M+H]+	3
Wahlp02159	D-Pantothenic Acid 4'-O-Beta-Glucoside	Vitamin	C15H27NO10	382.17	220.12	381.1635	[M+H]+	2
pme1261	D-Panthenol	Vitamin	C9H19NO4	206.14	76.08	205.1314	[M+H]+	3
MWSmce039	Isonicotinic acid	Vitamin	C6H5NO2	124.04	80.05	123.03200000000001	[M+H]+	3
pmb0789	Pyridoxine-5'-O-glucoside	Vitamin	C14H21NO8	332.13	152.07	331.1267	[M+H]+	3
MA10039492	Dehydroascorbic acid	Vitamin	C6H6O6	173.01	71.03	174.0164	[M-H]-	2
Wasn000528	2-O-α-D-Glucopyranosyl-L-ascorbic acid	Vitamin	C12H18O11	337.08	277.06	338.0849	[M-H]-	2
Wasn001007	Isoascorbic acid 2-O-glucoside	Vitamin	C12H18O11	337.08	277.06	338.0849	[M-H]-	2
Lmsp013224	Stigmasta-4,22-Dien-3-One	Steroids	C29H46O	411.36	163.15	410.3549	[M+H]+	3
Lskp211409	Ergosta-5,24(28)-diene-3,20,26-triol (Podecdysone C)	Steroids	C27H44O8	497.31	335.26	496.3036	[M+H]+	3
Lskp211425	Stigmast-4-ene-3,6-dione	Steroids	C29H46O2	427.36	165.09	426.3498	[M+H]+	3
Lhmp122112	5-Pregnene-3,17,20-triol-20-O-glucoside	Steroids	C27H44O8	497.31	335.26	496.3036	[M+H]+	3
Lskp211411	abutasterone	Steroids	C27H44O8	497.31	335.26	496.3036	[M+H]+	3
Qahp007065	Periseoside E	Steroids	C33H54O13	659.37	335.26	658.3564	[M+H]+	3
Lskp211408	polypodin B	Steroids	C27H44O8	497.31	335.26	496.3036	[M+H]+	3
Lskp211422	Intergristerone A-22-O-galactoside (Sileneoside C)	Steroids	C33H54O13	659.36	335.26	658.3564	[M+H]+	3
Qahp006824	Periseoside B	Steroids	C33H54O13	659.37	335.26	658.3564	[M+H]+	3
MWS0434	Prasterone	Steroids	C19H28O2	287.2	269.21	288.2089	[M-H]-	3
Wmbn000546	Ajugacetalsterone B	Steroids	C31H48O9	563.32	503.3	564.3298	[M-H]-	3
Note: Index: Unique identifier from the in-house or public metabolomics database. Metabolites: Name of the identified metabolite. Class: Primary classification of the metabolite. Formula: Molecular formula. Precursor ion (m/z): Mass-to-charge ratio of the quasi-molecular ion (e.g., [M+H]+, [M-H]-) generated by electrospray ionization. Product ion (m/z): Mass-to-charge ratio of the characteristic …
