# Supplementary material for: Primary Metabolites in Three Ocimum Species: Compositional Diversity, Network Pharmacology, and Integrin-Targeted Therapeutic Implications
Source: Life (Basel). 2026 Feb 4;16(2):273. doi: 10.3390/life16020273 (PMC12942066; doi:10.3390/life16020273)
Supplement: Supplementary file 1 [file life-16-00273-s001.zip › Supplementary File S3 Table S2.xlsx]

## Sheet: Sheet1
Supplementary File S3: Table S2. Binding energy (kcal/mol)
Targets	Ile-His-Val	Cys-Pro-His	Phe-Cys-Gln	Met-Ser-Tyr	Ser-Phe-Met
ITGB1	-7	-6.8	-7.3	-7.4	-7.2
ITGB3	-6.8	-6.4	-6.7	-7	-6.5
ITGA4	-7.3	-7	-7.9	-7.4	-7.7
ITGA2B	-7.9	-7.4	-8.1	-7.7	-8
ITGAV	-8.2	-7.3	-8.5	-8	-7.8
Note: This table presents the molecular docking scores (expressed as binding affinity in kcal/mol) between selected peptide metabolites and key integrin targets. Lower (more negative) values indicate stronger predicted binding interactions.
